# Supplementary material for: Dual Anticancer and Antibacterial Properties of Silica-Based Theranostic Nanomaterials Functionalized with Coumarin343, Folic Acid and a Cytotoxic Organotin(IV) Metallodrug
Source: Pharmaceutics. 2023 Feb 7;15(2):560. doi: 10.3390/pharmaceutics15020560 (PMC9962538; doi:10.3390/pharmaceutics15020560)
Supplement: Supplementary file 1 [file pharmaceutics-15-00560-s001.zip]

Archive with 1 entries (1 files):
- pharmaceutics-2149032-supplementary.pdf
